# Supplementary material for: Whole genome sequencing analysis of high confidence variants of B-cell lymphoma in Canis familiaris
Source: PLoS One. 2020 Aug 28;15(8):e0238183. doi: 10.1371/journal.pone.0238183 (PMC7454977; doi:10.1371/journal.pone.0238183)
Supplement: S5 File — (XLSX) [file pone.0238183.s005.xlsx]

## Sheet: ENSCAFG00000028602
Genomic Location	Overlapping Gene(s)	Orientation	Query name	Query start	Query end	Query ori	Length	Score	E-val	%ID
8:84598941-84599021 [Sequence]	RALYL	Reverse	ENSCAFG00000028602	16	96	Forward	81 [Sequence]	105	7.6e-23	81.48 [Alignment]
16:16903285-16903370 [Sequence]		Reverse	ENSCAFG00000028602	16	101	Forward	86 [Sequence]	103	2.3e-22	79.07 [Alignment]
17:2465180-2465256 [Sequence]	METTL16	Forward	ENSCAFG00000028602	17	93	Forward	77 [Sequence]	100	2.7e-21	80.52 [Alignment]
2:15670534-15670601 [Sequence]	AC008278.1	Reverse	ENSCAFG00000028602	31	98	Forward	68 [Sequence]	96	3.7e-20	83.82 [Alignment]
2:11801022-11801099 [Sequence]	LPIN1	Forward	ENSCAFG00000028602	19	96	Forward	78 [Sequence]	95	6e-20	79.49 [Alignment]
X:88432873-88432940 [Sequence]		Reverse	ENSCAFG00000028602	31	98	Forward	68 [Sequence]	91	1e-18	82.35 [Alignment]
14:80746998-80747073 [Sequence]	CEP128	Forward	ENSCAFG00000028602	18	93	Forward	76 [Sequence]	91	1.1e-18	75.00 [Alignment]
X:27733201-27733264 [Sequence]	DCAF8L2	Reverse	ENSCAFG00000028602	31	94	Forward	64 [Sequence]	89	4.9e-18	84.38 [Alignment]
2:54245531-54245594 [Sequence]	ACYP2	Reverse	ENSCAFG00000028602	33	96	Forward	64 [Sequence]	82	7.6e-16	81.25 [Alignment]
2:24056560-24056608 [Sequence]	MFSD2B, FKBP1B	Reverse	ENSCAFG00000028602	2	49	Forward	49 [Sequence]	77	1.6e-14	93.88 [Alignment]
20:53837633-53837689 [Sequence]		Reverse	ENSCAFG00000028602	194	246	Forward	57 [Sequence]	74	2e-13	92.98 [Alignment]
6:74511062-74511103 [Sequence]	AL357507.1	Forward	ENSCAFG00000028602	14	55	Forward	42 [Sequence]	72	8.7e-13	92.86 [Alignment]
2:224424036-224424075 [Sequence]		Forward	ENSCAFG00000028602	16	55	Forward	40 [Sequence]	70	3.6e-12	92.50 [Alignment]
12:56904858-56904895 [Sequence]		Forward	ENSCAFG00000028602	16	53	Forward	38 [Sequence]	68	9.5e-12	94.74 [Alignment]
20:14138018-14138056 [Sequence]	MACROD2	Forward	ENSCAFG00000028602	17	55	Forward	39 [Sequence]	68	1.3e-11	92.31 [Alignment]
5:81154992-81155031 [Sequence]	RASGRF2	Reverse	ENSCAFG00000028602	16	55	Forward	40 [Sequence]	67	1.5e-11	92.50 [Alignment]
1:95600539-95600583 [Sequence]	LINC02607	Reverse	ENSCAFG00000028602	16	67	Forward	52 [Sequence]	67	2.5e-11	80.77 [Alignment]
11:14999509-14999545 [Sequence]	CALCB	Reverse	ENSCAFG00000028602	17	53	Forward	37 [Sequence]	66	3.5e-11	94.59 [Alignment]
1:117194285-117194324 [Sequence]	VTCN1	Forward	ENSCAFG00000028602	16	55	Forward	40 [Sequence]	65	7.4e-11	90.00 [Alignment]
6:15578818-15578855 [Sequence]	DTNBP1	Forward	ENSCAFG00000028602	18	55	Forward	38 [Sequence]	63	2.7e-10	89.47 [Alignment]
9:103890187-103890225 [Sequence]		Reverse	ENSCAFG00000028602	17	55	Forward	39 [Sequence]	63	2.7e-10	89.74 [Alignment]
11:122391413-122391450 [Sequence]	MIR100HG	Forward	ENSCAFG00000028602	18	55	Forward	38 [Sequence]	63	3e-10	89.47 [Alignment]
4:89555668-89555708 [Sequence]	AC097478.1	Reverse	ENSCAFG00000028602	16	55	Forward	41 [Sequence]	63	3.2e-10	92.68 [Alignment]
5:9096858-9096893 [Sequence]	SEMA5A	Forward	ENSCAFG00000028602	17	52	Forward	36 [Sequence]	62	4.7e-10	94.44 [Alignment]
8:140331741-140331776 [Sequence]	TRAPPC9	Forward	ENSCAFG00000028602	16	51	Forward	36 [Sequence]	62	7.1e-10	91.67 [Alignment]
20:62749710-62749748 [Sequence]	NTSR1	Forward	ENSCAFG00000028602	17	55	Forward	39 [Sequence]	62	7.8e-10	89.74 [Alignment]
9:35223403-35223442 [Sequence]	UNC13B	Reverse	ENSCAFG00000028602	16	55	Forward	40 [Sequence]	62	8.9e-10	90.00 [Alignment]
10:29903739-29903772 [Sequence]		Reverse	ENSCAFG00000028602	18	51	Forward	34 [Sequence]	61	1.7e-09	94.12 [Alignment]
6:13545708-13545739 [Sequence]		Reverse	ENSCAFG00000028602	18	49	Forward	32 [Sequence]	59	3.9e-09	96.88 [Alignment]
11:84716119-84716155 [Sequence]	DLG2	Reverse	ENSCAFG00000028602	19	55	Forward	37 [Sequence]	59	4.1e-09	89.19 [Alignment]
7:21809090-21809127 [Sequence]	DNAH11	Reverse	ENSCAFG00000028602	17	54	Forward	38 [Sequence]	59	6.4e-09	86.84 [Alignment]
10:85366715-85366744 [Sequence]		Reverse	ENSCAFG00000028602	26	55	Forward	30 [Sequence]	58	1.2e-08	100.00 [Alignment]
10:3799767-3799803 [Sequence]		Forward	ENSCAFG00000028602	19	55	Forward	37 [Sequence]	57	2.7e-08	86.49 [Alignment]
2:83706926-83706954 [Sequence]		Reverse	ENSCAFG00000028602	25	53	Forward	29 [Sequence]	56	4.9e-08	100.00 [Alignment]
4:132151933-132151962 [Sequence]		Reverse	ENSCAFG00000028602	19	48	Forward	30 [Sequence]	55	5.9e-08	96.67 [Alignment]
21:37145414-37145441 [Sequence]	TTC3	Forward	ENSCAFG00000028602	26	53	Forward	28 [Sequence]	54	1.8e-07	100.00 [Alignment]
2:181588792-181588820 [Sequence]	CERKL	Reverse	ENSCAFG00000028602	31	59	Forward	29 [Sequence]	54	2.2e-07	96.55 [Alignment]
13:63224237-63224275 [Sequence]	LINC00376	Reverse	ENSCAFG00000028602	17	53	Forward	39 [Sequence]	53	2.9e-07	89.74 [Alignment]
20:11657630-11657657 [Sequence]		Forward	ENSCAFG00000028602	32	59	Forward	28 [Sequence]	52	8.9e-07	96.43 [Alignment]
10:114011742-114011781 [Sequence]		Reverse	ENSCAFG00000028602	113	158	Forward	46 [Sequence]	50	1.9e-06	82.61 [Alignment]
3:25276214-25276247 [Sequence]	RARB	Reverse	ENSCAFG00000028602	18	53	Forward	36 [Sequence]	49	7.4e-06	86.11 [Alignment]
X:66141722-66141746 [Sequence]		Reverse	ENSCAFG00000028602	26	50	Forward	25 [Sequence]	48	8.7e-06	100.00 [Alignment]
18:76996107-76996131 [Sequence]	MBP	Forward	ENSCAFG00000028602	18	42	Forward	25 [Sequence]	48	8.7e-06	100.00 [Alignment]
15:67652073-67652097 [Sequence]	MAP2K5	Reverse	ENSCAFG00000028602	31	55	Forward	25 [Sequence]	48	8.7e-06	100.00 [Alignment]
8:57321659-57321682 [Sequence]		Reverse	ENSCAFG00000028602	30	53	Forward	24 [Sequence]	46	3.6e-05	100.00 [Alignment]
2:41232225-41232248 [Sequence]		Forward	ENSCAFG00000028602	30	53	Forward	24 [Sequence]	46	3.6e-05	100.00 [Alignment]
11:88256466-88256489 [Sequence]		Forward	ENSCAFG00000028602	30	53	Forward	24 [Sequence]	46	3.6e-05	100.00 [Alignment]
9:18587383-18587406 [Sequence]	ADAMTSL1	Forward	ENSCAFG00000028602	30	53	Forward	24 [Sequence]	46	3.6e-05	100.00 [Alignment]
7:75766066-75766089 [Sequence]		Forward	ENSCAFG00000028602	31	54	Forward	24 [Sequence]	46	3.6e-05	100.00 [Alignment]
15:62860953-62860976 [Sequence]	AC103740.1	Forward	ENSCAFG00000028602	30	53	Forward	24 [Sequence]	46	3.6e-05	100.00 [Alignment]
15:47109149-47109172 [Sequence]		Reverse	ENSCAFG00000028602	30	53	Forward	24 [Sequence]	46	3.6e-05	100.00 [Alignment]
Y:18447725-18447748 [Sequence]		Reverse	ENSCAFG00000028602	30	53	Forward	24 [Sequence]	46	3.6e-05	100.00 [Alignment]
12:11625668-11625691 [Sequence]		Forward	ENSCAFG00000028602	17	40	Forward	24 [Sequence]	46	4.1e-05	100.00 [Alignment]
9:98347288-98347312 [Sequence]	GABBR2	Reverse	ENSCAFG00000028602	31	55	Forward	25 [Sequence]	46	4.9e-05	96.00 [Alignment]
12:33355976-33356000 [Sequence]		Reverse	ENSCAFG00000028602	31	55	Forward	25 [Sequence]	46	5.6e-05	96.00 [Alignment]
10:114012141-114012168 [Sequence]		Reverse	ENSCAFG00000028602	23	51	Forward	29 [Sequence]	45	7.1e-05	96.55 [Alignment]
X:120105316-120105338 [Sequence]	RHOXF1-AS1	Forward	ENSCAFG00000028602	30	52	Forward	23 [Sequence]	44	0.00013	100.00 [Alignment]
7:45301428-45301450 [Sequence]		Forward	ENSCAFG00000028602	33	55	Forward	23 [Sequence]	44	0.00013	100.00 [Alignment]
9:39455453-39455474 [Sequence]	ZNF658B	Forward	ENSCAFG00000028602	34	55	Forward	22 [Sequence]	43	0.00048	100.00 [Alignment]
4:158070201-158070222 [Sequence]		Forward	ENSCAFG00000028602	30	51	Forward	22 [Sequence]	43	0.00048	100.00 [Alignment]
13:43256590-43256611 [Sequence]	ENOX1	Forward	ENSCAFG00000028602	31	52	Forward	22 [Sequence]	43	0.00048	100.00 [Alignment]
2:99370448-99370469 [Sequence]	EIF5B	Reverse	ENSCAFG00000028602	99	120	Forward	22 [Sequence]	42	0.00062	100.00 [Alignment]
16:31843532-31843552 [Sequence]		Forward	ENSCAFG00000028602	31	51	Forward	21 [Sequence]	41	0.0017	100.00 [Alignment]
X:74634820-74634840 [Sequence]		Reverse	ENSCAFG00000028602	35	55	Forward	21 [Sequence]	41	0.0017	100.00 [Alignment]
11:103337595-103337614 [Sequence]	DYNC2H1	Reverse	ENSCAFG00000028602	32	51	Forward	20 [Sequence]	39	0.0072	100.00 [Alignment]
9:39455494-39455514 [Sequence]	ZNF658B	Forward	ENSCAFG00000028602	75	95	Forward	21 [Sequence]	36	0.041	95.24 [Alignment]

## Sheet: ENSCAFG00000029275
Genomic Location	Overlapping Gene(s)	Orientation	Query name	Query start	Query end	Query ori	Length	Score	E-val	%ID
9:114504720-114504742 [Sequence]	WHRN	Reverse	ENSCAFG00000029275	2028	2050	Forward	23 [Sequence]	47	1.9e-05	100.00 [Alignment]
16:1387695-1387714 [Sequence]	UNKL	Reverse	ENSCAFG00000029275	408	427	Forward	20 [Sequence]	38	0.013	95.00 [Alignment]
11:66728328-66728344 [Sequence]	SPTBN2	Forward	ENSCAFG00000029275	2034	2050	Forward	17 [Sequence]	35	0.097	100.00 [Alignment]

## Sheet: ENSCAFG00000029963
Genomic Location	Overlapping Gene(s)	Orientation	Query name	Query start	Query end	Query ori	Length	Score	E-val	%ID
2:12452308-12452674 [Sequence]	MIR3681HG	Forward	ENSCAFG00000029963	39215	39580	Forward	367 [Sequence]	579	1.3e-165	89.37 [Alignment]
11:19626251-19626706 [Sequence]	NAV2	Reverse	ENSCAFG00000029963	37941	38396	Forward	456 [Sequence]	510	8.6e-145	74.12 [Alignment]
11:28363912-28364454 [Sequence]	METTL15	Reverse	ENSCAFG00000029963	37846	38388	Forward	543 [Sequence]	500	1.1e-141	69.06 [Alignment]
12:4748421-4748865 [Sequence]	AC005833.1, GALNT8	Reverse	ENSCAFG00000029963	37969	38419	Forward	451 [Sequence]	492	2.3e-139	74.28 [Alignment]
2:98969606-98970025 [Sequence]		Reverse	ENSCAFG00000029963	38002	38421	Forward	420 [Sequence]	485	2.3e-137	75.24 [Alignment]
10:118789434-118789896 [Sequence]		Forward	ENSCAFG00000029963	37933	38395	Forward	463 [Sequence]	477	1e-134	72.14 [Alignment]
3:112937422-112937888 [Sequence]	CD200R1	Reverse	ENSCAFG00000029963	37922	38388	Forward	467 [Sequence]	448	5.2e-126	70.24 [Alignment]
1:45572410-45572825 [Sequence]		Reverse	ENSCAFG00000029963	38006	38421	Forward	416 [Sequence]	443	1.4e-124	73.32 [Alignment]
2:215166099-215166469 [Sequence]		Forward	ENSCAFG00000029963	37923	38293	Forward	371 [Sequence]	442	3.6e-124	76.55 [Alignment]
13:95490044-95490414 [Sequence]	CLDN10, CLDN10-AS1	Reverse	ENSCAFG00000029963	37923	38293	Forward	371 [Sequence]	435	2.9e-122	76.01 [Alignment]
1:168928992-168929401 [Sequence]	AL135926.1, LINC00970	Forward	ENSCAFG00000029963	37876	38285	Forward	410 [Sequence]	425	4.5e-119	72.93 [Alignment]
14:76188902-76189272 [Sequence]	GPATCH2L	Reverse	ENSCAFG00000029963	38051	38421	Forward	371 [Sequence]	407	1.2e-113	74.39 [Alignment]
9:105823499-105823868 [Sequence]		Reverse	ENSCAFG00000029963	38051	38421	Forward	372 [Sequence]	405	5e-113	74.73 [Alignment]
10:72961992-72962362 [Sequence]		Reverse	ENSCAFG00000029963	38051	38421	Forward	371 [Sequence]	403	1.1e-112	74.39 [Alignment]
2:148221985-148222389 [Sequence]	MBD5	Reverse	ENSCAFG00000029963	37989	38392	Forward	405 [Sequence]	390	1.1e-108	71.36 [Alignment]
4:67902936-67903302 [Sequence]	UBA6-AS1	Reverse	ENSCAFG00000029963	38051	38421	Forward	371 [Sequence]	381	8e-106	73.05 [Alignment]
X:72994181-72994630 [Sequence]		Forward	ENSCAFG00000029963	37972	38420	Forward	450 [Sequence]	376	1.5e-104	68.00 [Alignment]
13:36425387-36425755 [Sequence]		Forward	ENSCAFG00000029963	38053	38421	Forward	369 [Sequence]	373	2.1e-103	71.82 [Alignment]
1:91331971-91332291 [Sequence]	HFM1	Forward	ENSCAFG00000029963	37973	38293	Forward	321 [Sequence]	372	2.8e-103	76.32 [Alignment]
8:67464835-67465185 [Sequence]	CPA6	Reverse	ENSCAFG00000029963	37943	38293	Forward	351 [Sequence]	371	6.1e-103	73.22 [Alignment]
4:168948691-168949015 [Sequence]	CBR4	Reverse	ENSCAFG00000029963	37969	38293	Forward	325 [Sequence]	368	6.6e-102	74.77 [Alignment]
2:45499819-45500144 [Sequence]	SRBD1	Reverse	ENSCAFG00000029963	37970	38295	Forward	326 [Sequence]	366	2.8e-101	76.07 [Alignment]
15:51531054-51531400 [Sequence]	DMXL2	Forward	ENSCAFG00000029963	38129	38472	Forward	347 [Sequence]	362	2.6e-100	73.20 [Alignment]
2:74113895-74114233 [Sequence]		Forward	ENSCAFG00000029963	38048	38386	Forward	339 [Sequence]	357	1.4e-98	72.27 [Alignment]
3:97192965-97193287 [Sequence]	EPHA6	Reverse	ENSCAFG00000029963	37972	38293	Forward	323 [Sequence]	356	2e-98	75.54 [Alignment]
2:163866714-163867024 [Sequence]	AC016766.1	Forward	ENSCAFG00000029963	37983	38293	Forward	311 [Sequence]	354	7.5e-98	75.56 [Alignment]
6:78790985-78791308 [Sequence]		Forward	ENSCAFG00000029963	37970	38293	Forward	324 [Sequence]	351	7.4e-97	73.46 [Alignment]
2:191139616-191139940 [Sequence]	STAT4	Forward	ENSCAFG00000029963	37969	38293	Forward	325 [Sequence]	348	5.7e-96	72.92 [Alignment]
2:136338412-136338723 [Sequence]		Reverse	ENSCAFG00000029963	37982	38293	Forward	312 [Sequence]	346	2.1e-95	74.36 [Alignment]
1:95465720-95466045 [Sequence]		Reverse	ENSCAFG00000029963	37969	38294	Forward	326 [Sequence]	342	2.8e-94	72.09 [Alignment]
X:100777918-100778227 [Sequence]		Reverse	ENSCAFG00000029963	37984	38293	Forward	310 [Sequence]	340	1.7e-93	73.87 [Alignment]
3:15971302-15971624 [Sequence]		Forward	ENSCAFG00000029963	37923	38245	Forward	323 [Sequence]	336	2.5e-92	71.52 [Alignment]
1:186970605-186970897 [Sequence]	PLA2G4A	Reverse	ENSCAFG00000029963	38129	38421	Forward	293 [Sequence]	329	2.7e-90	74.74 [Alignment]
2:12424841-12425033 [Sequence]	MIR3681HG	Forward	ENSCAFG00000029963	10441	10637	Forward	197 [Sequence]	316	1.6e-86	89.85 [Alignment]
2:12425037-12425243 [Sequence]	MIR3681HG	Forward	ENSCAFG00000029963	10640	10845	Forward	207 [Sequence]	315	6.1e-86	88.41 [Alignment]
11:95491328-95491652 [Sequence]	AP001790.1	Reverse	ENSCAFG00000029963	37969	38293	Forward	325 [Sequence]	307	1.5e-83	70.77 [Alignment]
9:122400046-122400338 [Sequence]		Forward	ENSCAFG00000029963	37972	38264	Forward	293 [Sequence]	303	1.5e-82	72.01 [Alignment]
4:54135368-54135616 [Sequence]	AC058822.1	Forward	ENSCAFG00000029963	38173	38421	Forward	249 [Sequence]	297	1e-80	76.71 [Alignment]
11:90324346-90324588 [Sequence]	DISC1FP1	Reverse	ENSCAFG00000029963	38051	38293	Forward	243 [Sequence]	282	2.8e-76	77.37 [Alignment]
2:12440787-12440951 [Sequence]	MIR3681HG	Forward	ENSCAFG00000029963	27862	28025	Forward	165 [Sequence]	280	2e-75	93.33 [Alignment]
3:185239255-185239530 [Sequence]	EHHADH	Reverse	ENSCAFG00000029963	37871	38147	Forward	277 [Sequence]	277	9.2e-75	73.65 [Alignment]
X:7945852-7946081 [Sequence]		Reverse	ENSCAFG00000029963	38237	38466	Forward	230 [Sequence]	277	9.7e-75	77.39 [Alignment]
15:54723527-54723767 [Sequence]		Reverse	ENSCAFG00000029963	38052	38292	Forward	241 [Sequence]	270	1.2e-72	74.69 [Alignment]
X:100549768-100550010 [Sequence]		Forward	ENSCAFG00000029963	38051	38293	Forward	243 [Sequence]	269	3e-72	74.07 [Alignment]
3:142083449-142083690 [Sequence]	TFDP2	Forward	ENSCAFG00000029963	38051	38293	Forward	243 [Sequence]	268	4.6e-72	75.31 [Alignment]
X:86276728-86276941 [Sequence]	DACH2	Reverse	ENSCAFG00000029963	38207	38420	Forward	214 [Sequence]	266	3.2e-71	78.50 [Alignment]
2:12433067-12433237 [Sequence]	MIR3681HG	Forward	ENSCAFG00000029963	19153	19322	Forward	171 [Sequence]	266	3.3e-71	90.06 [Alignment]
5:169370523-169370770 [Sequence]		Forward	ENSCAFG00000029963	38175	38422	Forward	248 [Sequence]	264	1e-70	72.98 [Alignment]
1:174079369-174079581 [Sequence]		Forward	ENSCAFG00000029963	38209	38421	Forward	213 [Sequence]	262	5.7e-70	77.46 [Alignment]
3:13943401-13943621 [Sequence]	TPRXL	Reverse	ENSCAFG00000029963	38175	38395	Forward	221 [Sequence]	261	9e-70	75.57 [Alignment]
9:105823915-105824159 [Sequence]		Reverse	ENSCAFG00000029963	37760	38004	Forward	245 [Sequence]	260	1.3e-69	74.69 [Alignment]
1:213199790-213200050 [Sequence]	RPS6KC1	Forward	ENSCAFG00000029963	37760	38020	Forward	261 [Sequence]	256	2e-68	72.03 [Alignment]
2:168376625-168376864 [Sequence]		Forward	ENSCAFG00000029963	38051	38290	Forward	240 [Sequence]	256	2.6e-68	72.92 [Alignment]
12:51732248-51732452 [Sequence]	SCN8A	Reverse	ENSCAFG00000029963	38237	38441	Forward	205 [Sequence]	255	7.3e-68	79.02 [Alignment]
3:37928933-37929160 [Sequence]	CTDSPL	Reverse	ENSCAFG00000029963	38237	38466	Forward	230 [Sequence]	249	2.5e-66	74.35 [Alignment]
4:79809323-79809582 [Sequence]		Reverse	ENSCAFG00000029963	37761	38020	Forward	260 [Sequence]	248	6.1e-66	71.92 [Alignment]
3:134118701-134118921 [Sequence]	RYK	Reverse	ENSCAFG00000029963	38207	38427	Forward	221 [Sequence]	245	3.8e-65	73.76 [Alignment]
X:110884428-110884689 [Sequence]		Reverse	ENSCAFG00000029963	37761	38022	Forward	262 [Sequence]	240	2.2e-63	70.99 [Alignment]
6:76822560-76822819 [Sequence]		Reverse	ENSCAFG00000029963	37761	38020	Forward	260 [Sequence]	240	2.2e-63	70.77 [Alignment]
13:41207953-41208137 [Sequence]	AL354696.2	Reverse	ENSCAFG00000029963	38237	38421	Forward	185 [Sequence]	239	4.4e-63	79.46 [Alignment]
1:211401790-211401974 [Sequence]	LINC00467	Reverse	ENSCAFG00000029963	38237	38421	Forward	185 [Sequence]	238	9.4e-63	80.00 [Alignment]
3:133323492-133323716 [Sequence]	TMEM108	Forward	ENSCAFG00000029963	37923	38147	Forward	226 [Sequence]	237	1.3e-62	75.66 [Alignment]
4:112160680-112160873 [Sequence]	FAM241A	Forward	ENSCAFG00000029963	38231	38421	Forward	194 [Sequence]	236	2.8e-62	78.35 [Alignment]
18:40655845-40656067 [Sequence]		Forward	ENSCAFG00000029963	38237	38459	Forward	223 [Sequence]	235	5.7e-62	73.54 [Alignment]
3:137977442-137977617 [Sequence]		Reverse	ENSCAFG00000029963	38239	38414	Forward	176 [Sequence]	234	1.1e-61	80.68 [Alignment]
1:229356892-229357093 [Sequence]		Reverse	ENSCAFG00000029963	37923	38124	Forward	202 [Sequence]	234	1.3e-61	76.73 [Alignment]
1:65716096-65716280 [Sequence]		Reverse	ENSCAFG00000029963	38237	38421	Forward	185 [Sequence]	233	2.3e-61	78.92 [Alignment]
3:36612408-36612650 [Sequence]		Forward	ENSCAFG00000029963	38180	38422	Forward	243 [Sequence]	233	3e-61	69.96 [Alignment]
9:105011060-105011281 [Sequence]		Reverse	ENSCAFG00000029963	38238	38459	Forward	222 [Sequence]	232	3.8e-61	73.42 [Alignment]
7:23132842-23133022 [Sequence]	KLHL7	Reverse	ENSCAFG00000029963	38239	38419	Forward	181 [Sequence]	231	7.6e-61	79.01 [Alignment]
4:70264687-70264871 [Sequence]		Forward	ENSCAFG00000029963	38237	38421	Forward	185 [Sequence]	226	2.2e-59	77.30 [Alignment]
18:51846853-51847095 [Sequence]		Reverse	ENSCAFG00000029963	38180	38422	Forward	251 [Sequence]	226	3.2e-59	68.13 [Alignment]
3:137875169-137875335 [Sequence]		Forward	ENSCAFG00000029963	37921	38087	Forward	167 [Sequence]	225	5.9e-59	82.63 [Alignment]
4:86084881-86085061 [Sequence]	MAPK10	Forward	ENSCAFG00000029963	38240	38421	Forward	182 [Sequence]	223	2.2e-58	79.12 [Alignment]
3:27946941-27947148 [Sequence]	LINC01967	Reverse	ENSCAFG00000029963	38051	38255	Forward	208 [Sequence]	220	1.4e-57	75.00 [Alignment]
X:91520183-91520375 [Sequence]		Reverse	ENSCAFG00000029963	38231	38419	Forward	193 [Sequence]	220	1.9e-57	76.17 [Alignment]
1:211022118-211022288 [Sequence]	KCNH1, AL590132.1	Forward	ENSCAFG00000029963	38249	38419	Forward	171 [Sequence]	219	3.7e-57	79.53 [Alignment]
6:44517825-44518002 [Sequence]		Reverse	ENSCAFG00000029963	38249	38426	Forward	178 [Sequence]	216	2e-56	79.21 [Alignment]
2:12444446-12444611 [Sequence]	MIR3681HG	Forward	ENSCAFG00000029963	31312	31472	Forward	166 [Sequence]	216	2.2e-56	83.13 [Alignment]
1:210592231-210592404 [Sequence]	HHAT	Reverse	ENSCAFG00000029963	38248	38421	Forward	174 [Sequence]	214	1.3e-55	78.16 [Alignment]
2:67152965-67153149 [Sequence]	LINC01828, LINC01829	Forward	ENSCAFG00000029963	38237	38421	Forward	185 [Sequence]	210	1.5e-54	75.68 [Alignment]
1:74228453-74228634 [Sequence]	FPGT, FPGT-TNNI3K	Forward	ENSCAFG00000029963	38240	38421	Forward	182 [Sequence]	210	1.8e-54	76.37 [Alignment]
1:186097801-186097989 [Sequence]	HMCN1	Forward	ENSCAFG00000029963	38207	38395	Forward	189 [Sequence]	210	1.8e-54	73.54 [Alignment]
2:12430639-12430781 [Sequence]	MIR3681HG	Forward	ENSCAFG00000029963	16234	16375	Forward	143 [Sequence]	210	2.5e-54	86.71 [Alignment]
10:77706287-77706451 [Sequence]		Forward	ENSCAFG00000029963	37923	38087	Forward	165 [Sequence]	209	4.3e-54	79.39 [Alignment]
21:28839684-28839848 [Sequence]		Forward	ENSCAFG00000029963	37923	38087	Forward	165 [Sequence]	208	6.4e-54	80.00 [Alignment]
2:12449305-12449468 [Sequence]	MIR3681HG	Forward	ENSCAFG00000029963	35453	35616	Forward	164 [Sequence]	208	6.8e-54	78.66 [Alignment]
3:24030995-24031168 [Sequence]		Reverse	ENSCAFG00000029963	38242	38415	Forward	174 [Sequence]	208	8.7e-54	76.44 [Alignment]
22:47185220-47185384 [Sequence]		Forward	ENSCAFG00000029963	37923	38087	Forward	165 [Sequence]	207	1.8e-53	79.39 [Alignment]
9:74229274-74229449 [Sequence]		Forward	ENSCAFG00000029963	38118	38293	Forward	176 [Sequence]	202	6.3e-52	75.57 [Alignment]
4:86568569-86568757 [Sequence]	MAPK10	Forward	ENSCAFG00000029963	38231	38419	Forward	189 [Sequence]	199	3.8e-51	72.49 [Alignment]
2:12451793-12451940 [Sequence]	MIR3681HG	Forward	ENSCAFG00000029963	38692	38839	Forward	149 [Sequence]	197	1.7e-50	83.89 [Alignment]
2:67152575-67152748 [Sequence]	LINC01828, LINC01829	Forward	ENSCAFG00000029963	37843	38021	Forward	179 [Sequence]	196	2.6e-50	76.54 [Alignment]
3:69626681-69626845 [Sequence]		Forward	ENSCAFG00000029963	38129	38293	Forward	165 [Sequence]	195	8.4e-50	75.76 [Alignment]
3:153122403-153122588 [Sequence]		Reverse	ENSCAFG00000029963	38237	38422	Forward	186 [Sequence]	194	9.6e-50	72.58 [Alignment]
1:210592580-210592728 [Sequence]	HHAT	Reverse	ENSCAFG00000029963	37923	38072	Forward	150 [Sequence]	193	2.9e-49	80.67 [Alignment]
2:63480537-63480701 [Sequence]	WDPCP	Forward	ENSCAFG00000029963	38258	38422	Forward	165 [Sequence]	191	1.2e-48	76.36 [Alignment]
3:155539706-155539858 [Sequence]	PLCH1	Forward	ENSCAFG00000029963	37923	38075	Forward	153 [Sequence]	191	1.2e-48	79.08 [Alignment]
3:88717194-88717342 [Sequence]		Forward	ENSCAFG00000029963	37923	38071	Forward	149 [Sequence]	189	4.1e-48	79.19 [Alignment]
1:199542809-199542988 [Sequence]		Forward	ENSCAFG00000029963	38240	38419	Forward	180 [Sequence]	186	2.8e-47	74.44 [Alignment]

## Sheet: ENSCAFG00000030864
Genomic Location	Overlapping Gene(s)	Orientation	Query name	Query start	Query end	Query ori	Length	Score	E-val	%ID
11:994937-994954 [Sequence]	AP2A2	Reverse	ENSCAFG00000030864	513	530	Forward	18 [Sequence]	36	0.039	100.00 [Alignment]

## Sheet: ENSCAFG00000030928
Genomic Location	Overlapping Gene(s)	Orientation	Query name	Query start	Query end	Query ori	Length	Score	E-val	%ID
1:154343889-154344276 [Sequence]	ATP8B2	Reverse	ENSCAFG00000030928	65321	65708	Forward	388 [Sequence]	586	9.9e-168	85.05 [Alignment]
1:154337290-154337547 [Sequence]	ATP8B2	Reverse	ENSCAFG00000030928	69621	69878	Forward	258 [Sequence]	439	2.2e-123	92.25 [Alignment]
1:154343097-154343362 [Sequence]	ATP8B2	Reverse	ENSCAFG00000030928	65994	66258	Forward	266 [Sequence]	428	5.4e-120	89.85 [Alignment]
1:154346228-154346485 [Sequence]	ATP8B2	Reverse	ENSCAFG00000030928	63478	63735	Forward	258 [Sequence]	425	4.4e-119	89.53 [Alignment]
1:154345307-154345548 [Sequence]	ATP8B2	Reverse	ENSCAFG00000030928	64259	64500	Forward	242 [Sequence]	418	4.4e-117	92.56 [Alignment]
1:154348837-154349113 [Sequence]	ATP8B2	Reverse	ENSCAFG00000030928	60750	61026	Forward	277 [Sequence]	416	2e-116	86.28 [Alignment]
1:154340829-154341065 [Sequence]	ATP8B2	Reverse	ENSCAFG00000030928	67502	67738	Forward	237 [Sequence]	387	7e-108	88.61 [Alignment]
1:154344943-154345164 [Sequence]	ATP8B2	Reverse	ENSCAFG00000030928	64565	64783	Forward	222 [Sequence]	354	8.3e-98	88.29 [Alignment]
1:154350981-154351172 [Sequence]	ATP8B2	Reverse	ENSCAFG00000030928	59350	59550	Forward	201 [Sequence]	300	1.7e-81	88.56 [Alignment]
1:154325498-154325709 [Sequence]	ATP8B2	Reverse	ENSCAFG00000030928	78877	79094	Forward	229 [Sequence]	298	5.1e-81	83.84 [Alignment]
1:154346617-154346784 [Sequence]	ATP8B2	Reverse	ENSCAFG00000030928	63175	63344	Forward	170 [Sequence]	287	1e-77	92.94 [Alignment]
1:154334410-154334596 [Sequence]	ATP8B2	Reverse	ENSCAFG00000030928	71543	71729	Forward	187 [Sequence]	278	5.4e-75	85.03 [Alignment]
1:154342811-154342964 [Sequence]	ATP8B2	Reverse	ENSCAFG00000030928	66349	66502	Forward	154 [Sequence]	265	3.9e-71	92.86 [Alignment]
1:154334124-154334275 [Sequence]	ATP8B2	Reverse	ENSCAFG00000030928	71830	71981	Forward	152 [Sequence]	259	4.6e-69	90.13 [Alignment]
1:154351177-154351329 [Sequence]	ATP8B2	Reverse	ENSCAFG00000030928	59189	59346	Forward	158 [Sequence]	256	1.9e-68	93.04 [Alignment]
1:154330793-154330930 [Sequence]	ATP8B2	Reverse	ENSCAFG00000030928	74637	74774	Forward	138 [Sequence]	243	1.7e-64	92.75 [Alignment]
1:154328966-154329107 [Sequence]	ATP8B2	Reverse	ENSCAFG00000030928	76307	76448	Forward	144 [Sequence]	241	1.1e-63	93.06 [Alignment]
1:154332606-154332750 [Sequence]	ATP8B2	Reverse	ENSCAFG00000030928	72769	72913	Forward	145 [Sequence]	229	3.7e-60	87.59 [Alignment]
1:154348401-154348543 [Sequence]	ATP8B2	Reverse	ENSCAFG00000030928	61271	61413	Forward	143 [Sequence]	216	2.3e-56	86.01 [Alignment]
1:154344638-154344787 [Sequence]	ATP8B2	Reverse	ENSCAFG00000030928	64904	65053	Forward	150 [Sequence]	215	6.3e-56	84.67 [Alignment]
1:154328046-154328179 [Sequence]	ATP8B2	Reverse	ENSCAFG00000030928	77019	77153	Forward	135 [Sequence]	210	2.1e-54	88.89 [Alignment]
1:154344382-154344503 [Sequence]	ATP8B2	Reverse	ENSCAFG00000030928	65133	65254	Forward	122 [Sequence]	208	5.7e-54	91.80 [Alignment]
1:154343441-154343575 [Sequence]	ATP8B2	Reverse	ENSCAFG00000030928	65783	65924	Forward	142 [Sequence]	202	5.4e-52	84.51 [Alignment]
1:154331580-154331688 [Sequence]	ATP8B2	Reverse	ENSCAFG00000030928	73897	74005	Forward	109 [Sequence]	200	1.5e-51	96.33 [Alignment]
1:154331045-154331153 [Sequence]	ATP8B2	Reverse	ENSCAFG00000030928	74410	74518	Forward	109 [Sequence]	188	8.8e-48	93.58 [Alignment]
1:154327629-154327754 [Sequence]	ATP8B2	Reverse	ENSCAFG00000030928	77337	77460	Forward	128 [Sequence]	180	1.9e-45	87.50 [Alignment]
1:154326852-154326968 [Sequence]	ATP8B2	Reverse	ENSCAFG00000030928	78077	78195	Forward	119 [Sequence]	179	3e-45	89.08 [Alignment]
1:154331930-154332031 [Sequence]	ATP8B2	Reverse	ENSCAFG00000030928	73119	73220	Forward	102 [Sequence]	176	3e-44	93.14 [Alignment]
1:154334852-154334947 [Sequence]	ATP8B2	Reverse	ENSCAFG00000030928	71203	71299	Forward	97 [Sequence]	169	3.5e-42	96.91 [Alignment]
1:154330359-154330456 [Sequence]	ATP8B2	Reverse	ENSCAFG00000030928	75050	75147	Forward	98 [Sequence]	168	6.8e-42	90.82 [Alignment]
1:57384280-57384431 [Sequence]	DAB1	Forward	ENSCAFG00000030928	17019	17170	Forward	152 [Sequence]	162	3.9e-40	71.71 [Alignment]
1:165672002-165672136 [Sequence]	ALDH9A1	Forward	ENSCAFG00000030928	17036	17170	Forward	135 [Sequence]	154	1.6e-37	74.81 [Alignment]
1:154331434-154331525 [Sequence]	ATP8B2	Reverse	ENSCAFG00000030928	74055	74146	Forward	92 [Sequence]	153	2.2e-37	91.30 [Alignment]
1:154326660-154326774 [Sequence]	ATP8B2	Reverse	ENSCAFG00000030928	78279	78393	Forward	115 [Sequence]	148	6.6e-36	78.26 [Alignment]
2:31548639-31548756 [Sequence]	SRD5A2, AL133247.1	Forward	ENSCAFG00000030928	17050	17168	Forward	119 [Sequence]	140	1.8e-33	76.47 [Alignment]
1:6381587-6381701 [Sequence]	ACOT7	Forward	ENSCAFG00000030928	17050	17164	Forward	115 [Sequence]	137	1.8e-32	75.65 [Alignment]
1:154329775-154329866 [Sequence]	ATP8B2	Reverse	ENSCAFG00000030928	75599	75690	Forward	92 [Sequence]	136	3.9e-32	85.87 [Alignment]
1:26953317-26953415 [Sequence]	KDF1	Forward	ENSCAFG00000030928	17049	17147	Forward	99 [Sequence]	135	5.8e-32	79.80 [Alignment]
2:37333549-37333696 [Sequence]		Forward	ENSCAFG00000030928	17138	17285	Forward	148 [Sequence]	134	1.7e-31	67.57 [Alignment]
1:154349412-154349497 [Sequence]	ATP8B2	Reverse	ENSCAFG00000030928	60451	60535	Forward	86 [Sequence]	132	5.7e-31	88.37 [Alignment]
5:137432237-137432361 [Sequence]	SPOCK1	Forward	ENSCAFG00000030928	17129	17253	Forward	125 [Sequence]	124	1.6e-28	70.40 [Alignment]
1:154345812-154345886 [Sequence]	ATP8B2	Reverse	ENSCAFG00000030928	64020	64094	Forward	75 [Sequence]	120	1.6e-27	89.33 [Alignment]
1:154328833-154328899 [Sequence]	ATP8B2	Reverse	ENSCAFG00000030928	76517	76583	Forward	67 [Sequence]	116	5e-26	91.04 [Alignment]
2:30727707-30727798 [Sequence]	CAPN13	Forward	ENSCAFG00000030928	17049	17140	Forward	92 [Sequence]	111	8.8e-25	77.17 [Alignment]
1:52559530-52559594 [Sequence]		Forward	ENSCAFG00000030928	17050	17114	Forward	65 [Sequence]	105	1e-22	87.69 [Alignment]
1:154349507-154349565 [Sequence]	ATP8B2	Reverse	ENSCAFG00000030928	60384	60442	Forward	59 [Sequence]	93	3.5e-19	88.14 [Alignment]
1:154349567-154349624 [Sequence]	ATP8B2	Reverse	ENSCAFG00000030928	60322	60380	Forward	59 [Sequence]	92	5e-19	91.53 [Alignment]
1:18358762-18358820 [Sequence]	IGSF21	Reverse	ENSCAFG00000030928	40733	40791	Forward	60 [Sequence]	91	1.3e-18	93.33 [Alignment]
1:154340495-154340549 [Sequence]	ATP8B2	Reverse	ENSCAFG00000030928	68009	68062	Forward	55 [Sequence]	91	1.6e-18	94.55 [Alignment]
11:116814662-116814731 [Sequence]		Forward	ENSCAFG00000030928	17076	17145	Forward	70 [Sequence]	87	2.1e-17	77.14 [Alignment]
10:63452475-63452540 [Sequence]	JMJD1C	Forward	ENSCAFG00000030928	17037	17101	Forward	66 [Sequence]	87	2.6e-17	83.33 [Alignment]
1:154327089-154327140 [Sequence]	ATP8B2	Reverse	ENSCAFG00000030928	77907	77958	Forward	52 [Sequence]	86	3.7e-17	90.38 [Alignment]
X:147238138-147238209 [Sequence]	AL589669.1	Forward	ENSCAFG00000030928	17036	17107	Forward	73 [Sequence]	83	4.2e-16	79.45 [Alignment]
1:18584576-18584630 [Sequence]		Reverse	ENSCAFG00000030928	40731	40784	Forward	55 [Sequence]	83	4.3e-16	89.09 [Alignment]
1:154342485-154342528 [Sequence]	ATP8B2	Reverse	ENSCAFG00000030928	66798	66841	Forward	44 [Sequence]	81	1.3e-15	95.45 [Alignment]
1:165596915-165596963 [Sequence]		Reverse	ENSCAFG00000030928	50372	50420	Forward	49 [Sequence]	79	4.9e-15	89.80 [Alignment]
1:152026117-152026171 [Sequence]	AL450992.1	Forward	ENSCAFG00000030928	17232	17286	Forward	55 [Sequence]	78	1.1e-14	81.82 [Alignment]
1:154326419-154326466 [Sequence]	ATP8B2	Reverse	ENSCAFG00000030928	78573	78621	Forward	49 [Sequence]	75	6.3e-14	89.80 [Alignment]
1:154330680-154330733 [Sequence]	ATP8B2	Reverse	ENSCAFG00000030928	74834	74887	Forward	55 [Sequence]	74	1.3e-13	89.09 [Alignment]
1:14663908-14663957 [Sequence]	KAZN	Forward	ENSCAFG00000030928	17235	17284	Forward	50 [Sequence]	72	8e-13	84.00 [Alignment]
10:43438524-43438584 [Sequence]	ZNF487	Forward	ENSCAFG00000030928	17047	17106	Forward	63 [Sequence]	71	1.2e-12	80.95 [Alignment]
1:154336069-154336113 [Sequence]	ATP8B2	Reverse	ENSCAFG00000030928	70413	70457	Forward	45 [Sequence]	71	1.5e-12	88.89 [Alignment]
1:165671896-165671936 [Sequence]	ALDH9A1	Forward	ENSCAFG00000030928	16943	16983	Forward	41 [Sequence]	69	5.5e-12	90.24 [Alignment]
3:130333175-130333217 [Sequence]		Forward	ENSCAFG00000030928	17049	17088	Forward	43 [Sequence]	68	9.6e-12	93.02 [Alignment]
1:154346508-154346559 [Sequence]	ATP8B2	Reverse	ENSCAFG00000030928	63407	63457	Forward	52 [Sequence]	67	1.5e-11	82.69 [Alignment]
1:154347418-154347458 [Sequence]	ATP8B2	Reverse	ENSCAFG00000030928	61783	61823	Forward	41 [Sequence]	67	1.8e-11	90.24 [Alignment]
1:154327563-154327598 [Sequence]	ATP8B2	Reverse	ENSCAFG00000030928	77482	77517	Forward	36 [Sequence]	67	2.3e-11	97.22 [Alignment]
1:92742806-92742854 [Sequence]	EVI5	Forward	ENSCAFG00000030928	17056	17104	Forward	49 [Sequence]	66	4.9e-11	79.59 [Alignment]
1:241342813-241342849 [Sequence]	RGS7	Forward	ENSCAFG00000030928	16943	16979	Forward	37 [Sequence]	65	8.7e-11	94.59 [Alignment]
1:812467-812508 [Sequence]	AL669831.3, AL669831.4	Forward	ENSCAFG00000030928	17129	17170	Forward	42 [Sequence]	65	9.1e-11	88.10 [Alignment]
1:154334709-154334747 [Sequence]	ATP8B2	Reverse	ENSCAFG00000030928	71410	71448	Forward	39 [Sequence]	64	1.4e-10	89.74 [Alignment]
1:222704215-222704259 [Sequence]	AIDA	Forward	ENSCAFG00000030928	17038	17081	Forward	45 [Sequence]	64	1.7e-10	86.67 [Alignment]
1:19689535-19689585 [Sequence]	TMCO4	Reverse	ENSCAFG00000030928	40739	40784	Forward	51 [Sequence]	62	5.8e-10	86.27 [Alignment]
1:44973291-44973336 [Sequence]	EIF2B3	Forward	ENSCAFG00000030928	17241	17286	Forward	46 [Sequence]	61	1.4e-09	80.43 [Alignment]
X:71696173-71696207 [Sequence]		Forward	ENSCAFG00000030928	17049	17083	Forward	35 [Sequence]	60	2e-09	91.43 [Alignment]
1:47562445-47562482 [Sequence]		Reverse	ENSCAFG00000030928	40748	40784	Forward	38 [Sequence]	59	5.5e-09	94.74 [Alignment]
1:44973102-44973143 [Sequence]	EIF2B3	Forward	ENSCAFG00000030928	17050	17088	Forward	42 [Sequence]	58	1.1e-08	85.71 [Alignment]
5:1806794-1806831 [Sequence]	NDUFS6	Forward	ENSCAFG00000030928	17133	17170	Forward	38 [Sequence]	58	1.2e-08	86.84 [Alignment]
2:27731142-27731176 [Sequence]		Reverse	ENSCAFG00000030928	40751	40784	Forward	35 [Sequence]	58	1.4e-08	97.14 [Alignment]
1:154340607-154340638 [Sequence]	ATP8B2	Reverse	ENSCAFG00000030928	67910	67941	Forward	32 [Sequence]	56	2.9e-08	93.75 [Alignment]
1:65305995-65306037 [Sequence]	DNAJC6, AL139294.1	Reverse	ENSCAFG00000030928	40748	40792	Forward	46 [Sequence]	56	3.5e-08	86.96 [Alignment]
1:194579567-194579595 [Sequence]		Forward	ENSCAFG00000030928	17091	17119	Forward	29 [Sequence]	56	5.6e-08	100.00 [Alignment]
1:154334754-154334799 [Sequence]	ATP8B2	Reverse	ENSCAFG00000030928	71356	71401	Forward	47 [Sequence]	56	5.8e-08	89.36 [Alignment]
1:15211593-15211627 [Sequence]	TMEM51	Reverse	ENSCAFG00000030928	40751	40784	Forward	35 [Sequence]	55	8e-08	94.29 [Alignment]
1:35522267-35522295 [Sequence]	KIAA0319L	Reverse	ENSCAFG00000030928	53948	53976	Forward	29 [Sequence]	54	1.2e-07	100.00 [Alignment]
13:46002408-46002440 [Sequence]	ZC3H13	Forward	ENSCAFG00000030928	17138	17170	Forward	33 [Sequence]	54	1.4e-07	90.91 [Alignment]
1:160166630-160166656 [Sequence]	ATP1A4	Reverse	ENSCAFG00000030928	67548	67574	Forward	27 [Sequence]	54	2.3e-07	100.00 [Alignment]
1:154331854-154331885 [Sequence]	ATP8B2	Reverse	ENSCAFG00000030928	73266	73297	Forward	32 [Sequence]	53	2.7e-07	93.75 [Alignment]
1:154334808-154334845 [Sequence]	ATP8B2	Reverse	ENSCAFG00000030928	71305	71343	Forward	39 [Sequence]	53	3e-07	89.74 [Alignment]
5:137432050-137432082 [Sequence]	SPOCK1	Forward	ENSCAFG00000030928	16943	16975	Forward	33 [Sequence]	53	3.2e-07	90.91 [Alignment]
1:106169535-106169562 [Sequence]		Reverse	ENSCAFG00000030928	53951	53978	Forward	28 [Sequence]	53	4.4e-07	100.00 [Alignment]
1:52559379-52559407 [Sequence]		Forward	ENSCAFG00000030928	16946	16974	Forward	29 [Sequence]	52	5.4e-07	96.55 [Alignment]
1:154343396-154343425 [Sequence]	ATP8B2	Reverse	ENSCAFG00000030928	65932	65961	Forward	30 [Sequence]	51	1.1e-06	90.00 [Alignment]
1:93852330-93852357 [Sequence]		Forward	ENSCAFG00000030928	16943	16970	Forward	28 [Sequence]	50	2e-06	96.43 [Alignment]
1:184404132-184404165 [Sequence]	C1orf21	Reverse	ENSCAFG00000030928	40752	40784	Forward	34 [Sequence]	50	2.1e-06	91.18 [Alignment]
12:68647381-68647404 [Sequence]	RAP1B	Forward	ENSCAFG00000030928	37303	37326	Forward	24 [Sequence]	49	5.3e-06	100.00 [Alignment]
1:150861187-150861221 [Sequence]	ARNT	Forward	ENSCAFG00000030928	17075	17109	Forward	35 [Sequence]	48	8.3e-06	82.86 [Alignment]
1:154332122-154332153 [Sequence]	ATP8B2	Reverse	ENSCAFG00000030928	73012	73043	Forward	32 [Sequence]	48	1.1e-05	87.50 [Alignment]
1:21076791-21076815 [Sequence]	EIF4G3	Forward	ENSCAFG00000030928	32240	32264	Forward	25 [Sequence]	48	1.4e-05	100.00 [Alignment]
1:154342631-154342661 [Sequence]	ATP8B2	Reverse	ENSCAFG00000030928	66660	66690	Forward	31 [Sequence]	47	1.6e-05	90.32 [Alignment]

## Sheet: ENSCAFG00000031464
Genomic Location	Overlapping Gene(s)	Orientation	Query name	Query start	Query end	Query ori	Length	Score	E-val	%ID
20:408011-408048 [Sequence]	RBCK1	Forward	ENSCAFG00000031464	273	310	Forward	38 [Sequence]	66	4.1e-11	92.11 [Alignment]
20:407996-408038 [Sequence]	RBCK1	Forward	ENSCAFG00000031464	90	133	Forward	45 [Sequence]	65	7.2e-11	91.11 [Alignment]
20:407971-408027 [Sequence]	RBCK1	Forward	ENSCAFG00000031464	261	312	Forward	59 [Sequence]	64	1.4e-10	77.97 [Alignment]
20:407942-407980 [Sequence]	RBCK1	Forward	ENSCAFG00000031464	273	316	Forward	44 [Sequence]	64	1.6e-10	86.36 [Alignment]
17:38428399-38428424 [Sequence]	ARHGAP23	Forward	ENSCAFG00000031464	108	133	Forward	26 [Sequence]	53	3.1e-07	100.00 [Alignment]
3:47578331-47578355 [Sequence]	CSPG5	Forward	ENSCAFG00000031464	110	134	Forward	25 [Sequence]	51	1.1e-06	100.00 [Alignment]
18:37254046-37254075 [Sequence]	CELF4	Forward	ENSCAFG00000031464	105	133	Forward	30 [Sequence]	50	1.9e-06	96.67 [Alignment]
3:12967767-12967815 [Sequence]	IQSEC1	Reverse	ENSCAFG00000031464	414	460	Forward	54 [Sequence]	49	6.3e-06	75.93 [Alignment]
22:50628182-50628209 [Sequence]		Reverse	ENSCAFG00000031464	105	133	Forward	29 [Sequence]	49	7.1e-06	96.55 [Alignment]
15:57591875-57591899 [Sequence]		Forward	ENSCAFG00000031464	110	134	Forward	25 [Sequence]	49	7.2e-06	96.00 [Alignment]
13:25468770-25468792 [Sequence]	ATP8A2	Reverse	ENSCAFG00000031464	110	132	Forward	23 [Sequence]	47	1.9e-05	100.00 [Alignment]
4:3767566-3767588 [Sequence]	ADRA2C	Reverse	ENSCAFG00000031464	115	137	Forward	23 [Sequence]	47	2.2e-05	100.00 [Alignment]
10:43261097-43261119 [Sequence]	RASGEF1A	Forward	ENSCAFG00000031464	436	458	Forward	23 [Sequence]	47	2.5e-05	100.00 [Alignment]
20:407942-407970 [Sequence]	RBCK1	Forward	ENSCAFG00000031464	105	134	Forward	30 [Sequence]	46	4.2e-05	93.33 [Alignment]
16:19884920-19884954 [Sequence]	GPRC5B	Forward	ENSCAFG00000031464	296	338	Forward	43 [Sequence]	46	4.8e-05	79.07 [Alignment]
16:1153025-1153046 [Sequence]		Forward	ENSCAFG00000031464	112	133	Forward	22 [Sequence]	45	8e-05	100.00 [Alignment]
12:104138343-104138364 [Sequence]		Forward	ENSCAFG00000031464	112	133	Forward	22 [Sequence]	45	8e-05	100.00 [Alignment]
1:44030356-44030390 [Sequence]	SLC6A9	Forward	ENSCAFG00000031464	249	283	Forward	35 [Sequence]	45	0.00012	82.86 [Alignment]
11:130069687-130069713 [Sequence]	APLP2	Reverse	ENSCAFG00000031464	260	292	Forward	33 [Sequence]	43	0.00025	81.82 [Alignment]
22:50628193-50628213 [Sequence]		Reverse	ENSCAFG00000031464	114	134	Forward	21 [Sequence]	43	0.00033	100.00 [Alignment]
22:50628205-50628225 [Sequence]		Reverse	ENSCAFG00000031464	114	134	Forward	21 [Sequence]	43	0.00033	100.00 [Alignment]
1:44030356-44030390 [Sequence]	SLC6A9	Forward	ENSCAFG00000031464	319	353	Forward	35 [Sequence]	42	0.00087	80.00 [Alignment]
22:50628206-50628231 [Sequence]		Reverse	ENSCAFG00000031464	286	311	Forward	26 [Sequence]	41	0.001	88.46 [Alignment]
3:12967731-12967758 [Sequence]	IQSEC1	Reverse	ENSCAFG00000031464	276	310	Forward	35 [Sequence]	41	0.0019	77.14 [Alignment]
1:44030302-44030320 [Sequence]	SLC6A9	Forward	ENSCAFG00000031464	110	128	Forward	19 [Sequence]	39	0.0056	100.00 [Alignment]
20:407984-408002 [Sequence]	RBCK1	Forward	ENSCAFG00000031464	415	433	Forward	19 [Sequence]	39	0.0064	100.00 [Alignment]
16:89171344-89171362 [Sequence]		Forward	ENSCAFG00000031464	141	159	Forward	19 [Sequence]	39	0.0064	100.00 [Alignment]
19:29811626-29811644 [Sequence]		Forward	ENSCAFG00000031464	322	340	Forward	19 [Sequence]	39	0.0064	100.00 [Alignment]
20:10218736-10218768 [Sequence]	SNAP25-AS1	Forward	ENSCAFG00000031464	325	358	Forward	38 [Sequence]	38	0.015	76.32 [Alignment]
6:33633747-33633775 [Sequence]	ITPR3	Reverse	ENSCAFG00000031464	264	301	Forward	38 [Sequence]	38	0.015	76.32 [Alignment]
20:407941-407958 [Sequence]	RBCK1	Forward	ENSCAFG00000031464	117	134	Forward	18 [Sequence]	37	0.023	100.00 [Alignment]
15:57591873-57591890 [Sequence]		Forward	ENSCAFG00000031464	275	292	Forward	18 [Sequence]	37	0.023	100.00 [Alignment]
11:45900086-45900103 [Sequence]	MAPK8IP1	Forward	ENSCAFG00000031464	142	159	Forward	18 [Sequence]	37	0.027	100.00 [Alignment]
11:891304-891321 [Sequence]	CHID1	Forward	ENSCAFG00000031464	443	460	Forward	18 [Sequence]	37	0.03	100.00 [Alignment]
19:704252-704269 [Sequence]		Reverse	ENSCAFG00000031464	167	184	Forward	18 [Sequence]	37	0.03	100.00 [Alignment]
11:67443520-67443550 [Sequence]	CORO1B	Reverse	ENSCAFG00000031464	107	133	Forward	31 [Sequence]	36	0.035	87.10 [Alignment]
2:202376120-202376141 [Sequence]		Reverse	ENSCAFG00000031464	110	133	Forward	24 [Sequence]	36	0.055	91.67 [Alignment]
20:408010-408026 [Sequence]	RBCK1	Forward	ENSCAFG00000031464	342	358	Forward	17 [Sequence]	35	0.097	100.00 [Alignment]
20:63642088-63642104 [Sequence]	STMN3	Forward	ENSCAFG00000031464	274	290	Forward	17 [Sequence]	35	0.097	100.00 [Alignment]
22:50628193-50628209 [Sequence]		Reverse	ENSCAFG00000031464	296	312	Forward	17 [Sequence]	35	0.097	100.00 [Alignment]

## Sheet: ENSCAFG00000032540
Genomic Location	Overlapping Gene(s)	Orientation	Query name	Query start	Query end	Query ori	Length	Score	E-val	%ID
6:29674151-29674263 [Sequence]	ZFP57	Forward	ENSCAFG00000032540	5938	6052	Forward	116 [Sequence]	173	3.3e-43	92.24 [Alignment]
1:40351117-40351258 [Sequence]	SMAP2	Reverse	ENSCAFG00000032540	2994	3129	Forward	143 [Sequence]	169	3.8e-42	77.62 [Alignment]
1:40350062-40350203 [Sequence]	SMAP2	Reverse	ENSCAFG00000032540	4012	4153	Forward	142 [Sequence]	150	1.6e-36	72.54 [Alignment]
2:37193571-37193668 [Sequence]	SULT6B1	Forward	ENSCAFG00000032540	5847	5936	Forward	98 [Sequence]	149	3.6e-36	90.82 [Alignment]
2:235572991-235573063 [Sequence]	AGAP1	Reverse	ENSCAFG00000032540	5849	5921	Forward	73 [Sequence]	141	1.4e-33	100.00 [Alignment]
2:235573011-235573104 [Sequence]	AGAP1	Reverse	ENSCAFG00000032540	5975	6066	Forward	95 [Sequence]	140	2.1e-33	95.79 [Alignment]
8:36095710-36095781 [Sequence]		Forward	ENSCAFG00000032540	5995	6066	Forward	72 [Sequence]	139	5.8e-33	100.00 [Alignment]
6:3550232-3550300 [Sequence]		Reverse	ENSCAFG00000032540	5998	6066	Forward	69 [Sequence]	133	2.8e-31	100.00 [Alignment]
5:82592295-82592361 [Sequence]		Reverse	ENSCAFG00000032540	5933	5998	Forward	67 [Sequence]	118	9e-27	98.51 [Alignment]
1:40347399-40347482 [Sequence]	SMAP2	Reverse	ENSCAFG00000032540	5625	5702	Forward	84 [Sequence]	118	1.1e-26	84.52 [Alignment]
5:82592367-82592437 [Sequence]		Reverse	ENSCAFG00000032540	5861	5928	Forward	71 [Sequence]	114	1.7e-25	91.55 [Alignment]
4:33162618-33162687 [Sequence]		Reverse	ENSCAFG00000032540	5848	5920	Forward	73 [Sequence]	108	9.2e-24	95.89 [Alignment]
1:40349094-40349168 [Sequence]	SMAP2	Reverse	ENSCAFG00000032540	4928	5002	Forward	75 [Sequence]	106	3.2e-23	84.00 [Alignment]
9:87327273-87327365 [Sequence]		Forward	ENSCAFG00000032540	5979	6066	Forward	94 [Sequence]	105	1e-22	90.43 [Alignment]
6:29674203-29674260 [Sequence]	ZFP57	Forward	ENSCAFG00000032540	5932	5989	Forward	58 [Sequence]	101	1.5e-21	94.83 [Alignment]
1:40346761-40346824 [Sequence]	SMAP2	Reverse	ENSCAFG00000032540	5708	5771	Forward	64 [Sequence]	98	1.3e-20	85.94 [Alignment]
5:171306407-171306486 [Sequence]	AC091980.2	Reverse	ENSCAFG00000032540	1460	1539	Forward	81 [Sequence]	95	8.5e-20	82.72 [Alignment]
6:3550308-3550376 [Sequence]		Reverse	ENSCAFG00000032540	5929	5994	Forward	69 [Sequence]	94	1.3e-19	88.41 [Alignment]
1:40363160-40363216 [Sequence]	SMAP2	Forward	ENSCAFG00000032540	334	390	Forward	57 [Sequence]	94	2.1e-19	89.47 [Alignment]
6:18281677-18281746 [Sequence]		Reverse	ENSCAFG00000032540	5888	5950	Forward	70 [Sequence]	91	1.1e-18	85.71 [Alignment]
1:40363229-40363283 [Sequence]	SMAP2	Forward	ENSCAFG00000032540	416	470	Forward	55 [Sequence]	89	4e-18	90.91 [Alignment]
8:30960772-30960827 [Sequence]		Forward	ENSCAFG00000032540	5923	5978	Forward	57 [Sequence]	88	7.9e-18	96.49 [Alignment]
7:136343631-136343681 [Sequence]	AC078845.1	Forward	ENSCAFG00000032540	1474	1524	Forward	51 [Sequence]	84	1.1e-16	90.20 [Alignment]
3:189515618-189515667 [Sequence]		Reverse	ENSCAFG00000032540	1478	1526	Forward	50 [Sequence]	84	1.4e-16	96.00 [Alignment]
5:130601430-130601474 [Sequence]		Reverse	ENSCAFG00000032540	1474	1518	Forward	45 [Sequence]	82	6.7e-16	95.56 [Alignment]
14:62125986-62126027 [Sequence]	LINC00643	Forward	ENSCAFG00000032540	1478	1519	Forward	42 [Sequence]	81	1e-15	100.00 [Alignment]
7:55779574-55779622 [Sequence]		Reverse	ENSCAFG00000032540	5967	6013	Forward	49 [Sequence]	81	1.4e-15	95.92 [Alignment]
1:76728123-76728164 [Sequence]		Forward	ENSCAFG00000032540	1478	1519	Forward	42 [Sequence]	79	5.7e-15	97.62 [Alignment]
5:179754752-179754796 [Sequence]	MAML1	Reverse	ENSCAFG00000032540	1479	1523	Forward	45 [Sequence]	77	1.9e-14	91.11 [Alignment]
3:36489903-36489943 [Sequence]	STAC	Forward	ENSCAFG00000032540	1478	1518	Forward	41 [Sequence]	77	2.4e-14	97.56 [Alignment]
1:175079867-175079908 [Sequence]	TNN	Reverse	ENSCAFG00000032540	1478	1519	Forward	42 [Sequence]	76	3.2e-14	95.24 [Alignment]
15:60934650-60934688 [Sequence]	RORA	Reverse	ENSCAFG00000032540	1481	1519	Forward	39 [Sequence]	75	6.3e-14	100.00 [Alignment]
3:113210648-113210693 [Sequence]		Forward	ENSCAFG00000032540	1478	1523	Forward	46 [Sequence]	75	9.5e-14	89.13 [Alignment]
3:15933859-15933899 [Sequence]		Forward	ENSCAFG00000032540	1478	1518	Forward	41 [Sequence]	74	1.3e-13	95.12 [Alignment]
6:125541496-125541537 [Sequence]		Forward	ENSCAFG00000032540	1478	1519	Forward	42 [Sequence]	74	1.4e-13	95.24 [Alignment]
3:16196679-16196720 [Sequence]	GALNT15	Reverse	ENSCAFG00000032540	1478	1519	Forward	42 [Sequence]	74	1.8e-13	92.86 [Alignment]
11:22760318-22760359 [Sequence]	GAS2	Forward	ENSCAFG00000032540	1478	1519	Forward	42 [Sequence]	73	2.4e-13	92.86 [Alignment]
3:138108902-138108938 [Sequence]	DZIP1L	Forward	ENSCAFG00000032540	1478	1514	Forward	37 [Sequence]	69	4.2e-12	97.30 [Alignment]
1:40351294-40351340 [Sequence]	SMAP2	Reverse	ENSCAFG00000032540	2905	2950	Forward	47 [Sequence]	69	5.2e-12	91.49 [Alignment]
1:51974425-51974463 [Sequence]	RAB3B	Reverse	ENSCAFG00000032540	1480	1518	Forward	39 [Sequence]	68	7.4e-12	94.87 [Alignment]
1:40362826-40362867 [Sequence]	SMAP2	Forward	ENSCAFG00000032540	16	57	Forward	42 [Sequence]	68	8.5e-12	90.48 [Alignment]
2:71750448-71750483 [Sequence]		Reverse	ENSCAFG00000032540	1478	1513	Forward	36 [Sequence]	67	1.5e-11	97.22 [Alignment]
4:147779125-147779164 [Sequence]	ARHGAP10	Reverse	ENSCAFG00000032540	1481	1520	Forward	40 [Sequence]	67	1.6e-11	90.00 [Alignment]
12:26216279-26216319 [Sequence]	SSPN, AC022509.2	Forward	ENSCAFG00000032540	1478	1518	Forward	41 [Sequence]	67	1.8e-11	90.24 [Alignment]
6:30823406-30823449 [Sequence]	LINC00243	Reverse	ENSCAFG00000032540	5887	5927	Forward	44 [Sequence]	67	2.5e-11	90.91 [Alignment]
6:7855284-7855325 [Sequence]	BMP6	Forward	ENSCAFG00000032540	1478	1519	Forward	42 [Sequence]	67	2.5e-11	88.10 [Alignment]
2:147278480-147278517 [Sequence]		Reverse	ENSCAFG00000032540	1482	1519	Forward	38 [Sequence]	66	3.1e-11	94.74 [Alignment]
1:235279080-235279113 [Sequence]	ARID4B	Forward	ENSCAFG00000032540	1490	1523	Forward	34 [Sequence]	66	4.6e-11	100.00 [Alignment]
1:40363432-40363468 [Sequence]	SMAP2	Forward	ENSCAFG00000032540	613	649	Forward	37 [Sequence]	66	5.1e-11	94.59 [Alignment]
1:70511343-70511378 [Sequence]		Reverse	ENSCAFG00000032540	1483	1518	Forward	36 [Sequence]	65	8.2e-11	97.22 [Alignment]
1:52660072-52660109 [Sequence]	SHISAL2A	Reverse	ENSCAFG00000032540	1481	1519	Forward	39 [Sequence]	65	1e-10	97.44 [Alignment]
9:87327235-87327272 [Sequence]		Forward	ENSCAFG00000032540	5930	5968	Forward	39 [Sequence]	64	1.3e-10	97.44 [Alignment]
1:113854243-113854279 [Sequence]	PTPN22	Reverse	ENSCAFG00000032540	1479	1515	Forward	37 [Sequence]	64	1.7e-10	91.89 [Alignment]
3:88146138-88146175 [Sequence]	CGGBP1	Forward	ENSCAFG00000032540	1482	1518	Forward	38 [Sequence]	62	4.9e-10	97.37 [Alignment]
11:9119230-9119264 [Sequence]	SCUBE2	Forward	ENSCAFG00000032540	1478	1512	Forward	35 [Sequence]	61	1.3e-09	94.29 [Alignment]
6:60440522-60440556 [Sequence]	AC244258.1	Forward	ENSCAFG00000032540	1478	1512	Forward	35 [Sequence]	60	2.6e-09	91.43 [Alignment]
7:24173811-24173843 [Sequence]		Reverse	ENSCAFG00000032540	1474	1506	Forward	33 [Sequence]	60	3.1e-09	96.97 [Alignment]
4:33162553-33162583 [Sequence]		Reverse	ENSCAFG00000032540	5960	5990	Forward	31 [Sequence]	60	3.3e-09	100.00 [Alignment]
4:139736697-139736730 [Sequence]	MGST2, MAML3	Forward	ENSCAFG00000032540	1490	1523	Forward	34 [Sequence]	58	8.3e-09	91.18 [Alignment]
7:55779681-55779714 [Sequence]		Reverse	ENSCAFG00000032540	5903	5936	Forward	34 [Sequence]	58	9.5e-09	91.18 [Alignment]
3:130490268-130490296 [Sequence]		Reverse	ENSCAFG00000032540	1632	1660	Forward	29 [Sequence]	56	3.4e-08	100.00 [Alignment]
1:219919392-219919426 [Sequence]	SLC30A10	Forward	ENSCAFG00000032540	1478	1512	Forward	35 [Sequence]	56	4.2e-08	88.57 [Alignment]
7:55779574-55779602 [Sequence]		Reverse	ENSCAFG00000032540	5925	5953	Forward	29 [Sequence]	56	5.6e-08	100.00 [Alignment]
5:130601320-130601351 [Sequence]		Reverse	ENSCAFG00000032540	1632	1663	Forward	32 [Sequence]	55	7.2e-08	93.75 [Alignment]
1:227800365-227800403 [Sequence]		Reverse	ENSCAFG00000032540	5891	5927	Forward	39 [Sequence]	54	1.7e-07	94.87 [Alignment]
4:159085463-159085489 [Sequence]		Forward	ENSCAFG00000032540	1300	1326	Forward	27 [Sequence]	53	3.4e-07	100.00 [Alignment]
8:56933139-56933165 [Sequence]		Forward	ENSCAFG00000032540	1479	1505	Forward	27 [Sequence]	52	5.1e-07	100.00 [Alignment]
1:40351378-40351411 [Sequence]	SMAP2	Reverse	ENSCAFG00000032540	2831	2865	Forward	35 [Sequence]	52	7.5e-07	91.43 [Alignment]
4:159085464-159085489 [Sequence]		Reverse	ENSCAFG00000032540	808	833	Forward	26 [Sequence]	51	1.3e-06	100.00 [Alignment]
3:132844438-132844463 [Sequence]	NPHP3-AS1	Forward	ENSCAFG00000032540	1630	1655	Forward	26 [Sequence]	50	2.1e-06	100.00 [Alignment]
4:33162585-33162616 [Sequence]		Reverse	ENSCAFG00000032540	5923	5955	Forward	33 [Sequence]	50	2.6e-06	93.94 [Alignment]
6:29674114-29674140 [Sequence]	ZFP57	Forward	ENSCAFG00000032540	5901	5927	Forward	27 [Sequence]	50	3.7e-06	96.30 [Alignment]
3:107920251-107920276 [Sequence]	LINC00636	Reverse	ENSCAFG00000032540	5353	5378	Forward	26 [Sequence]	49	4.5e-06	100.00 [Alignment]
3:12717739-12717771 [Sequence]		Reverse	ENSCAFG00000032540	5349	5381	Forward	33 [Sequence]	49	5.9e-06	87.88 [Alignment]
5:173385079-173385103 [Sequence]		Forward	ENSCAFG00000032540	1488	1512	Forward	25 [Sequence]	48	9.9e-06	100.00 [Alignment]
1:40346708-40346755 [Sequence]	SMAP2	Reverse	ENSCAFG00000032540	5782	5824	Forward	48 [Sequence]	47	1.5e-05	85.42 [Alignment]
3:59711594-59711622 [Sequence]		Reverse	ENSCAFG00000032540	5981	6010	Forward	30 [Sequence]	47	2.2e-05	96.67 [Alignment]
9:389631-389653 [Sequence]	DOCK8	Forward	ENSCAFG00000032540	1501	1523	Forward	23 [Sequence]	44	0.00013	100.00 [Alignment]
1:39044246-39044272 [Sequence]		Forward	ENSCAFG00000032540	5969	5994	Forward	27 [Sequence]	41	0.0011	96.30 [Alignment]
6:3550395-3550415 [Sequence]		Reverse	ENSCAFG00000032540	5907	5927	Forward	21 [Sequence]	41	0.0017	100.00 [Alignment]
6:102064483-102064503 [Sequence]	GRIK2	Reverse	ENSCAFG00000032540	5982	6002	Forward	21 [Sequence]	40	0.0022	100.00 [Alignment]
8:1832462-1832500 [Sequence]	KBTBD11-OT1, ARHGEF10	Forward	ENSCAFG00000032540	1308	1340	Forward	39 [Sequence]	40	0.0024	82.05 [Alignment]
7:55779637-55779669 [Sequence]		Reverse	ENSCAFG00000032540	5937	5966	Forward	33 [Sequence]	40	0.0026	81.82 [Alignment]
6:3550322-3550340 [Sequence]		Reverse	ENSCAFG00000032540	5847	5865	Forward	19 [Sequence]	36	0.034	100.00 [Alignment]
5:35617347-35617365 [Sequence]		Reverse	ENSCAFG00000032540	5979	5997	Forward	19 [Sequence]	36	0.034	100.00 [Alignment]
3:70695031-70695049 [Sequence]		Reverse	ENSCAFG00000032540	1501	1519	Forward	19 [Sequence]	36	0.034	100.00 [Alignment]
1:40350026-40350060 [Sequence]	SMAP2	Reverse	ENSCAFG00000032540	4156	4190	Forward	36 [Sequence]	36	0.053	83.33 [Alignment]
7:140655225-140655242 [Sequence]	DENND2A, AC006452.1	Forward	ENSCAFG00000032540	1474	1491	Forward	18 [Sequence]	35	0.074	100.00 [Alignment]
9:87327209-87327233 [Sequence]		Forward	ENSCAFG00000032540	5904	5927	Forward	25 [Sequence]	35	0.081	92.00 [Alignment]
